# Supplementary material for: The Evaluation and Validation of Blood-Derived Novel Biomarkers for Precise and Rapid Diagnosis of Tuberculosis in Areas With High-TB Burden
Source: Front Microbiol. 2021 Jun 14;12:650567. doi: 10.3389/fmicb.2021.650567 (PMC8236956; doi:10.3389/fmicb.2021.650567)
Supplement: Supplementary Table 1 — The 63 genes were found in the DEGs, WGCNA black module, and STEM profiles. [file Table_1.xlsx]

## Sheet: Sheet 1
Symbol	Accession	Definition	geneModuleMembership	MMPvalue	geneTraitSignificance	GSPvalue	0m	2m	12m
ANKRD22	NM_144590.1	ankyrin repeat domain 22 (ANKRD22), mRNA.	0.936207	8.36901e-62	0.76804	2.5407e-27	0	-1.93	-4.27
FCGR1A	NM_000566.2	Fc fragment of IgG, high affinity Ia, receptor (CD64) (FCGR1A), mRNA.	0.881172	8.94652e-45	0.758695	2.45665e-26	0	-0.98	-2.84
FCGR1B	NM_001017986.1	Fc fragment of IgG, high affinity Ib, receptor (CD64) (FCGR1B), transcript variant 1, mRNA.	0.822223	4.12898e-34	0.721622	7.89535e-23	0	-1.06	-3.24
SERPING1	NM_001032295.1	serpin peptidase inhibitor, clade G (C1 inhibitor), member 1, (angioedema, hereditary) (SERPING1), transcript variant 2, mRNA.	0.935175	2.33433e-61	0.743824	7.40466e-25	0	-1.62	-3.4
BATF2	NM_138456.3	basic leucine zipper transcription factor, ATF-like 2 (BATF2), mRNA.	0.953466	1.34096e-70	0.781895	7.1748e-29	0	-1.43	-2.63
GBP6	NM_198460.1	guanylate binding protein family, member 6 (GBP6), mRNA.	0.911941	6.4971e-53	0.769006	1.9976e-27	0	-1.01	-2.99
GBP5	NM_052942.2	guanylate binding protein 5 (GBP5), mRNA.	0.929824	3.66979e-59	0.776496	2.96962e-28	0	-0.73	-2.39
IFITM3	NM_021034.2	interferon induced transmembrane protein 3 (1-8U) (IFITM3), mRNA.	0.891672	2.84813e-47	0.633738	2.06302e-16	0	-1.7	-3
GBP1	NM_002053.1	guanylate binding protein 1, interferon-inducible, 67kDa (GBP1), mRNA.	0.942715	8.54885e-65	0.71962	1.17644e-22	0	-0.97	-2.11
AIM2	NM_004833.1	absent in melanoma 2 (AIM2), mRNA.	0.8373	2.01369e-36	0.652823	1.26209e-17	0	-0.88	-2.6
SEPT4	NM_080415.1	septin 4 (SEPT4), transcript variant 2, mRNA.	0.873474	4.33778e-43	0.708873	9.44936e-22	0	-1.61	-2.8
INCA	NM_001007232.1	inhibitory caspase recruitment domain (CARD) protein (INCA), mRNA.	0.852639	4.96954e-39	0.719626	1.17521e-22	0	-1.37	-2.98
EPSTI1	NM_033255.2	epithelial stromal interaction 1 (breast) (EPSTI1), transcript variant 2, mRNA.	0.921166	5.94845e-56	0.63899	9.75123e-17	0	-0.73	-2.1
P2RY14	NM_014879.3	purinergic receptor P2Y, G-protein coupled, 14 (P2RY14), transcript variant 2, mRNA.	0.772365	8.57374e-28	0.619657	1.43597e-15	0	-1.21	-2.47
C1QB	NM_000491.3	complement component 1, q subcomponent, B chain (C1QB), mRNA.	0.8226	3.63618e-34	0.654758	9.40126e-18	0	-1.48	-1.88
RSAD2	NM_080657.4	radical S-adenosyl methionine domain containing 2 (RSAD2), mRNA.	0.843385	2.00965e-37	0.500865	7.12619e-10	0	-0.67	-1.81
IFI44L	NM_006820.1	interferon-induced protein 44-like (IFI44L), mRNA.	0.821702	4.91728e-34	0.471794	8.69605e-09	0	-1.29	-2.53
IFIT3	NM_001031683.1	interferon-induced protein with tetratricopeptide repeats 3 (IFIT3), mRNA.	0.86829	5.14308e-42	0.56679	9.4104e-13	0	-0.69	-1.58
VAMP5	NM_006634.2	vesicle-associated membrane protein 5 (myobrevin) (VAMP5), mRNA.	0.90831	8.28096e-52	0.769804	1.6361e-27	0	-0.87	-1.97
TNFAIP6	NM_007115.2	tumor necrosis factor, alpha-induced protein 6 (TNFAIP6), mRNA.	0.822192	4.17103e-34	0.616045	2.32544e-15	0	-0.67	-2.37
LAP3	NM_015907.2	leucine aminopeptidase 3 (LAP3), mRNA.	0.907401	1.5403e-51	0.65378	1.09127e-17	0	-0.64	-1.48
PSTPIP2	NM_024430.2	proline-serine-threonine phosphatase interacting protein 2 (PSTPIP2), mRNA.	0.851868	6.82809e-39	0.746795	3.82143e-25	0	-0.62	-1.56
WARS	NM_004184.3	tryptophanyl-tRNA synthetase (WARS), transcript variant 1, mRNA.	0.860372	1.84815e-40	0.716332	2.24849e-22	0	-0.89	-1.4
CEACAM1	NM_001024912.1	carcinoembryonic antigen-related cell adhesion molecule 1 (biliary glycoprotein) (CEACAM1), transcript variant 2, mRNA.	0.832603	1.11904e-35	0.674166	4.33258e-19	0	-0.29	-1.3
SCO2	NM_005138.1	SCO cytochrome oxidase deficient homolog 2 (yeast) (SCO2), nuclear gene encoding mitochondrial protein, mRNA.	0.913531	2.05712e-53	0.706475	1.48483e-21	0	-1.11	-1.89
ISG15	NM_005101.1	ISG15 ubiquitin-like modifier (ISG15), mRNA.	0.748423	2.64915e-25	0.424932	3.09552e-07	0	-0.4	-0.93
RTP4	NM_022147.2	receptor (chemosensory) transporter protein 4 (RTP4), mRNA.	0.916116	3.02697e-54	0.628245	4.44963e-16	0	-1.07	-1.9
GBP4	NM_052941.3	guanylate binding protein 4 (GBP4), mRNA.	0.910866	1.39579e-52	0.698956	5.95197e-21	0	-0.78	-1.68
LHFPL2	NM_005779.1	lipoma HMGIC fusion partner-like 2 (LHFPL2), mRNA.	0.875207	1.8514e-43	0.760295	1.67803e-26	0	-0.56	-1.8
FBXO6	NM_018438.4	F-box protein 6 (FBXO6), mRNA.	0.959528	1.63243e-74	0.692622	1.85457e-20	0	-0.84	-1.7
FER1L3	NM_133337.1	fer-1-like 3, myoferlin (C. elegans) (FER1L3), transcript variant 2, mRNA.	0.817781	1.80095e-33	0.700443	4.5383e-21	0	-0.86	-1.28
SMARCD3	NM_003078.3	SWI/SNF related, matrix associated, actin dependent regulator of chromatin, subfamily d, member 3 (SMARCD3), transcript variant 2, mRNA.	0.770807	1.27143e-27	0.70902	9.18905e-22	0	-0.68	-1.39
ATF3	NM_001040619.1	activating transcription factor 3 (ATF3), transcript variant 4, mRNA.	0.910479	1.83344e-52	0.683016	9.84074e-20	0	-1.07	-1.68
SOCS1	NM_003745.1	suppressor of cytokine signaling 1 (SOCS1), mRNA.	0.861571	1.09026e-40	0.647765	2.69799e-17	0	-0.58	-1.64
CD274	NM_014143.2	CD274 molecule (CD274), mRNA.	0.846847	5.18131e-38	0.690555	2.67032e-20	0	-1.21	-1.78
IFI44	NM_006417.3	interferon-induced protein 44 (IFI44), mRNA.	0.84822	2.99911e-38	0.486491	2.52783e-09	0	-1.11	-2.08
OAS3	NM_006187.2	2'-5'-oligoadenylate synthetase 3, 100kDa (OAS3), mRNA.	0.816961	2.35346e-33	0.467371	1.24721e-08	0	-1.38	-1.92
TIMM10	NM_012456.2	translocase of inner mitochondrial membrane 10 homolog (yeast) (TIMM10), nuclear gene encoding mitochondrial protein, mRNA.	0.713229	4.10801e-22	0.526988	6.10473e-11	0	-1.52	-1.99
SAMD9L	NM_152703.2	sterile alpha motif domain containing 9-like (SAMD9L), mRNA.	0.903083	2.69755e-50	0.629133	3.93379e-16	0	-0.79	-1.56
STAT1	NM_139266.1	signal transducer and activator of transcription 1, 91kDa (STAT1), transcript variant beta, mRNA.	0.922865	1.49425e-56	0.721454	8.16526e-23	0	-0.22	-0.82
IFI35	NM_005533.2	interferon-induced protein 35 (IFI35), mRNA.	0.922471	2.06384e-56	0.649065	2.22246e-17	0	-0.66	-1.32
CXCL10	NM_001565.2	chemokine (C-X-C motif) ligand 10 (CXCL10), mRNA.	0.772372	8.55728e-28	0.480006	4.39182e-09	0	-0.44	-0.88
FLVCR2	NM_017791.1	feline leukemia virus subgroup C cellular receptor family, member 2 (FLVCR2), mRNA.	0.808406	3.55e-32	0.704	2.35665e-21	0	-0.81	-1.36
ETV7	NM_016135.2	ets variant gene 7 (TEL2 oncogene) (ETV7), mRNA.	0.795186	1.81752e-30	0.625858	6.18504e-16	0	-0.61	-1.26
UBE2L6	NM_004223.3	ubiquitin-conjugating enzyme E2L 6 (UBE2L6), transcript variant 1, mRNA.	0.955383	8.8794e-72	0.71142	5.81699e-22	0	-0.53	-1.28
PARP9	NM_031458.1	poly (ADP-ribose) polymerase family, member 9 (PARP9), mRNA.	0.907739	1.2236e-51	0.64081	7.49545e-17	0	-0.47	-1.32
XAF1	NM_199139.1	XIAP associated factor 1 (XAF1), transcript variant 2, mRNA.	0.854019	2.80109e-39	0.546671	8.30504e-12	0	-0.69	-1.39
PARP14	NM_017554.1	poly (ADP-ribose) polymerase family, member 14 (PARP14), mRNA.	0.907369	1.57425e-51	0.655146	8.8595e-18	0	-0.47	-1.01
IFIT1	NM_001548.3	interferon-induced protein with tetratricopeptide repeats 1 (IFIT1), transcript variant 2, mRNA.	0.693489	1.59013e-20	0.371468	9.91851e-06	0	-0.3	-0.96
FAM26F	NM_001010919.1	family with sequence similarity 26, member F (FAM26F), mRNA.	0.775812	3.54424e-28	0.629967	3.50262e-16	0	-0.43	-1.18
GCH1	NM_001024071.1	GTP cyclohydrolase 1 (dopa-responsive dystonia) (GCH1), transcript variant 4, mRNA.	0.90687	2.20666e-51	0.695979	1.01908e-20	0	-0.85	-1.51
ASPHD2	NM_020437.3	aspartate beta-hydroxylase domain containing 2 (ASPHD2), mRNA.	0.865392	1.95868e-41	0.710995	6.30993e-22	0	-0.72	-1.51
SORT1	NM_002959.4	sortilin 1 (SORT1), mRNA.	0.854093	2.7149e-39	0.766102	4.10278e-27	0	-0.42	-1.32
TRIM22	NM_006074.3	tripartite motif-containing 22 (TRIM22), mRNA.	0.891303	3.51982e-47	0.608078	6.59135e-15	0	-0.69	-1.55
OASL	NM_198213.1	2'-5'-oligoadenylate synthetase-like (OASL), transcript variant 2, mRNA.	0.806624	6.14143e-32	0.461729	1.96104e-08	0	-0.75	-1.28
TNFSF10	NM_003810.2	tumor necrosis factor (ligand) superfamily, member 10 (TNFSF10), mRNA.	0.93203	4.79543e-60	0.667519	1.27554e-18	0	-0.44	-1.06
TAP1	NM_000593.5	transporter 1, ATP-binding cassette, sub-family B (MDR/TAP) (TAP1), mRNA.	0.935739	1.33546e-61	0.723171	5.78474e-23	0	-0.22	-0.97
LY6E	NM_002346.1	lymphocyte antigen 6 complex, locus E (LY6E), mRNA.	0.790194	7.45719e-30	0.429613	2.21843e-07	0	-1.48	-1.48
SIGLECP16	NR_002825.1	sialic acid binding Ig-like lectin, pseudogene 16 (SIGLECP16) on chromosome 19.	0.754681	6.30891e-26	0.631416	2.86052e-16	0	-0.72	-0.87
ZDHHC19	NM_001039617.1	zinc finger, DHHC-type containing 19 (ZDHHC19), mRNA.	0.591742	5.10717e-14	0.524599	7.71082e-11	0	-0.86	-1.39
TRIM6	NM_058166.3	tripartite motif-containing 6 (TRIM6), transcript variant 2, mRNA.	0.79361	2.84965e-30	0.558582	2.32888e-12	0	-0.54	-1.18
GADD45B	NM_015675.2	growth arrest and DNA-damage-inducible, beta (GADD45B), mRNA.	0.870896	1.50376e-42	0.672428	5.76117e-19	0	-0.57	-1.24
GADD45G	NM_006705.2	growth arrest and DNA-damage-inducible, gamma (GADD45G), mRNA.	0.767419	2.96423e-27	0.587727	8.30073e-14	0	-0.97	-1.07
