# Supplementary material for: The Evaluation and Validation of Blood-Derived Novel Biomarkers for Precise and Rapid Diagnosis of Tuberculosis in Areas With High-TB Burden
Source: Front Microbiol. 2021 Jun 14;12:650567. doi: 10.3389/fmicb.2021.650567 (PMC8236956; doi:10.3389/fmicb.2021.650567)
Supplement: Supplementary Table 2 — The transcription of the four genes in PTB, HC, TUMOR, and INFLA. [file Table_2.xlsx]

## Sheet: Sheet 1
mean	se	sd	min	max	median	n	rank	group	gene	type
7.40319e-07	1.77373e-07	6.86962e-07	2.35301e-10	2.3275e-06	4.44666e-07	15	7	c	BATF2	HC
0.00201725	0.000470981	0.00333034	2.37837e-05	0.0119298	0.000642334	50	73.6364	a	BATF2	TB
0.000635594	0.000195124	0.00106874	3.81293e-06	0.00418855	3.91761e-05	30	52.96	b	BATF2	TUMOR
0.000128405	4.62968e-05	0.000253578	5.21826e-06	0.00104762	2.52918e-05	30	42.3333	b	BATF2	INFLA
0.000799326	0.000393772	0.00152507	2.45493e-11	0.00475101	2.86448e-06	15	33.3846	b	SERPIG1	HC
0.00274207	0.000428364	0.00302899	3.07512e-05	0.0116677	0.00186363	50	75.4186	a	SERPIG1	TB
0.000856146	0.000179697	0.000984244	2.49258e-05	0.00362534	0.000378785	30	50.56	b	SERPIG1	TUMOR
0.000356074	5.57077e-05	0.000305124	8.83707e-06	0.00105882	0.000224418	30	37.6429	b	SERPIG1	INFLA
0.00014889	4.64667e-05	0.000179965	4.88718e-09	0.000550686	0.000101093	15	62.6364	ab	UBE2L6	HC
0.000169626	3.88126e-05	0.000274446	8.48253e-07	0.00103525	3.68847e-05	50	67.5227	a	UBE2L6	TB
1.95127e-05	4.28725e-06	2.34822e-05	5.80954e-08	8.55622e-05	1.13785e-05	30	39.4815	c	UBE2L6	TUMOR
2.63604e-05	4.83829e-06	2.65004e-05	8.68038e-08	9.84898e-05	2.61288e-05	30	47	bc	UBE2L6	INFLA
0.000451659	0.000132539	0.000513321	5.20934e-09	0.00173555	0.000221764	15	8.92308	c	VAMP5	HC
0.00916253	0.00112604	0.00796234	0.000382125	0.0323217	0.0064656	50	77.7561	a	VAMP5	TB
0.00485595	0.000793168	0.00434436	0.0004658	0.0154455	0.00306145	30	54.8214	b	VAMP5	TUMOR
0.00297198	0.000274706	0.00150463	0.000880331	0.00701342	0.00260121	30	45.2143	b	VAMP5	INFLA
Kruskal-Wallis test
Genes	p-value
BATF2	3.32e-11
SERPIG1	3.29e-07
UBE2L6	0.00126
VAMP5	5.95e-11
